# Supplementary material for: Antimicrobial Selection for the Treatment of Clinical Mastitis and the Efficacy of Penicillin Treatment Protocols in Large Estonian Dairy Herds
Source: Antibiotics (Basel). 2021 Dec 30;11(1):44. doi: 10.3390/antibiotics11010044 (PMC8772812; doi:10.3390/antibiotics11010044)
Supplement: Supplementary file 1 [file antibiotics-11-00044-s001.zip]

Archive with 1 entries (1 files):
- antibiotics-1505011-supplementary.pdf
